# Supplementary material for: Comparison of the Administration Route of Stem Cell Therapy for Ischemic Stroke: A Systematic Review and Meta-Analysis of the Clinical Outcomes and Safety
Source: J Clin Med. 2023 Apr 6;12(7):2735. doi: 10.3390/jcm12072735 (PMC10094955; doi:10.3390/jcm12072735)
Supplement: Supplementary file 1 [file jcm-12-02735-s001.zip]

Archive with 4 entries (4 files):
- Rob-2 proportional assessment.png
- Rob-2 table.png
- Robins-1 proportional assessment.png
- Robins-1 table.png
